# Supplementary material for: Carpal Tunnel Syndrome in the Very Elderly: Clinical, Electrodiagnostic, and Ultrasound Features in a Cohort of 187 Patients
Source: Neurol Int. 2025 Aug 30;17(9):137. doi: 10.3390/neurolint17090137 (PMC12472666; doi:10.3390/neurolint17090137)
Supplement: Supplementary file 1 [file neurolint-17-00137-s001.zip]

Archive with 1 entries (1 files):
- neurolint-3776277-supplementary.pdf
